# Supplementary material for: Proximity Labelling‐Based Proteomics Identifies Antiviral Host Factors Associated With the Potexvirus Replicase
Source: Mol Plant Pathol. 2026 Mar 19;27(3):e70239. doi: 10.1111/mpp.70239 (PMC13097338; doi:10.1111/mpp.70239)
Supplement: Supplementary file 4 — Data S1: The SEPs enriched in GFP‐Turbo‐HDEL or 2C1‐GFP‐Turbo, comparison between the overlap proteins of HDEL‐ and 2C1‐captured proteins and total protein lists of HDEL‐ and 2C1‐captured proteins. [file MPP-27-e70239-s005.xlsx]

## Sheet: SEPs (Short)
Data S1. The SEPs enriched in GFP-Turbo-HDEL or 2C1-GFP-Turbo under Short-term condition.
Short		HDEL-2C1	HDEL-2C1
NbD042545.1	luminal-binding protein 5 (XP_019237640.1)	l
NbD049851.1	luminal-binding protein (XP_016484998.1)	l
NbD052671.1	endoplasmin homolog (XP_016497895.1)	l
NbD036111.1	calreticulin-3-like (XP_016452363.1)	l
NbD041666.1	reticuline oxidase-like protein (XP_016440708.1)	l
NbD011753.1	calumenin-like (XP_016437873.1)	l
NbD014619.1	xylose isomerase-like (XP_016435649.1)	l
NbD016179.1	UDP-glucose:glycoprotein glucosyltransferase isoform X1 (XP_009619269.1)	l
NbD015455.1	ankyrin repeat domain containing protein 2	l
NbD049803.1	ER membrane protein complex subunit 4-like (XP_016496988.1)		l
NbD022369.1	peroxisome biogenesis protein 22-like (XP_019248088.1)		l
NbD006050.1	uncharacterized protein At2g24330-like (XP_016435149.1) (integral membrane metal-binding family protein)		l
NbD029887.1	uncharacterized protein OsI_027940 isoform X2 (XP_019247190.1)		l
NbD048805.1	heat shock cognate 70 kDa protein 2-like (XP_019236347.1)		l
NbD020434.1	HSP70 (ARH56399.1)		l

## Sheet: overlap protein comparison
Comparison between the overlap proteins of HDEL- and 2C1-captured proteins under short-term conditions.
Gray box represents the proteins which were captured by each three trials of HDEL and 2C1.
Short-term
Accession	Description	HDEL-1	HDEL-2	HDEL-3	2C1-1	2C1-2	2C1-3
NbD011215.1	ATP synthase gamma chain, chloroplastic-like (XP_016470108.1)			〇		〇
NbD022923.1	auxin response factor 18-like isoform X1 (XP_019230355.1)	〇	〇	〇	〇	〇	〇
NbE03055774.1	biotin carboxyl carrier protein of acetyl-CoA carboxylase 1, chloroplastic-like (XP_016488425.1)	〇	〇	〇	〇	〇	〇
NbD039467.1	biotin carboxyl carrier protein of acetyl-CoA carboxylase 1, chloroplastic-like (XP_016504152.1)	〇	〇	〇	〇	〇	〇
NbD048200.1	biotin carboxyl carrier protein of acetyl-CoA carboxylase 1, chloroplastic-like (XP_019230607.1)	〇	〇	〇	〇	〇	〇
NbD028864.1	biotin carboxyl carrier protein of acetyl-CoA carboxylase, chloroplastic-like isoform X1 (XP_019263398.1)	〇	〇	〇	〇	〇
NbD005772.1	biotin carboxyl carrier protein of acetyl-CoA carboxylase, chloroplastic-like isoform X2 (XP_019263399.1)	〇	〇	〇	〇	〇	〇
NbD028519.1	biotin carboxyl carrier protein of acetyl-CoA carboxylase-like isoform X1 (XP_016473104.1)	〇	〇	〇	〇	〇
NbD036389.1	carbonic anhydrase, chloroplastic isoform X1 (XP_019237480.1)	〇	〇	〇	〇	〇
NbD018463.1	chlorophyll a-b binding protein CP26, chloroplastic-like (XP_016499504.1)	〇		〇		〇	〇
NbD043458.1	chlorophyll a-b binding protein CP29.1, chloroplastic-like (XP_016449234.1)	〇					〇
NbD050241.1	chloroplast PsbP1 precursor (AFH58001.1)	〇			〇	〇
NbD037884.1	chloroplast PsbP2 precursor (AFH58002.1)	〇	〇	〇	〇	〇	〇
NbD034492.1	chloroplast PsbP4 precursor (AFH58004.1)	〇		〇	〇	〇	〇
NbD022460.1	chloroplast stem-loop binding protein of 41 kDa b, chloroplastic-like (XP_016455933.1)		〇		〇
NbD029989.1	elongation factor 1-alpha (XP_016508842.1)	〇		〇			〇
NbD042613.1	elongation factor 1-alpha-like (XP_019260935.1)		〇			〇	〇
NbD013853.1	elongation factor 2 (XP_019254161.1)		〇	〇	〇	〇	〇
NbD026020.1	elongation factor TuB, chloroplastic (XP_016502071.1)	〇	〇	〇	〇
NbD028722.1	endoplasmin homolog (XP_009791518.1)	〇	〇	〇	〇	〇	〇
NbD038080.1	endoplasmin homolog (XP_019239585.1)	〇	〇	〇	〇	〇	〇
NbD048983.1	fructose-bisphosphate aldolase 1, chloroplastic (XP_016505617.1)	〇	〇		〇	〇
NbD004396.1	fructose-bisphosphate aldolase 1, chloroplastic-like (XP_016446340.1)		〇	〇	〇	〇	〇
NbD000167.1	glucan endo-1,3-beta-glucosidase, acidic isoform GI9-like (XP_009780913.1)	〇	〇	〇	〇	〇	〇
NbD030941.1	glucan endo-1,3-beta-glucosidase, acidic isoform GL161 (XP_009801409.1)	〇	〇	〇	〇	〇	〇
NbD014799.1	glucan endo-1,3-beta-glucosidase, basic vacuolar (XP_019231691.1)	〇	〇		〇
NbD032270.1	glyceraldehyde 3-phosphate dehydrogenase-A (BAP91041.1)	〇	〇	〇	〇	〇	〇
NbD022568.1	glyceraldehyde-3-phosphate dehydrogenase B, chloroplastic-like (XP_016441750.1)	〇	〇	〇	〇	〇
NbD030618.1	hsp70-Hsp90 organizing protein 2-like (XP_009595716.1)	〇	〇	〇	〇	〇	〇
NbD044252.1	hsp70-Hsp90 organizing protein 2-like (XP_009595716.1)	〇	〇	〇	〇	〇	〇
NbD015548.1	luminal-binding protein 4-like (XP_019261443.1)			〇	〇	〇	〇
NbD020840.1	methylcrotonoyl-CoA carboxylase subunit alpha, mitochondrial (XP_019247779.1)		〇	〇	〇	〇
NbD042478.1	peroxidase N1 isoform X1 (XP_009782939.1)		〇	〇		〇	〇
NbD016346.1	photosystem I reaction center subunit II, chloroplastic (XP_016464230.1)			〇			〇
NbE05066858.1	photosystem II 47 kDa protein (plastid) (NP_054526.1)	〇			〇
NbD015261.1	ribulose bisphosphate carboxylase small chain S41, chloroplastic-like (XP_016439980.1)	〇	〇	〇	〇	〇	〇
NbD012851.1	ribulose bisphosphate carboxylase/oxygenase activase 1, chloroplastic isoform X2 (XP_016501446.1)		〇		〇	〇	〇
NbE03056217.1	ribulose bisphosphate carboxylase/oxygenase activase 2, chloroplastic (XP_019254757.1)	〇		〇
NbE05064989.1	ribulose-1,5-bisphosphate carboxylase/oxygenase large subunit (plastid) (NP_054507.1)	〇	〇	〇	〇	〇	〇
NbD000081.1	ribulose-1,5-bisphosphate carboxylase/oxygenase small chain (Rubisco) (CUA55116.1)	〇	〇	〇	〇	〇	〇
NbD028157.1	ribulose-1,5-bisphosphate carboxylase/oxygenase small chain (Rubisco) (CUA55116.1)	〇	〇	〇	〇	〇
NbD039308.1	ruBisCO large subunit-binding protein subunit alpha (XP_016509320.1)	〇	〇	〇	〇	〇	〇
NbD051703.1	transcription factor bHLH120-like (XP_019245688.1)	〇		〇	〇	〇
NbD005444.1	transketolase, chloroplastic-like (XP_016462297.1)	〇				〇	〇
NbD001353.1	U-box domain-containing protein 13-like (XP_016514529.1)	〇	〇	〇	〇	〇
NbD028998.1	uncharacterized protein LOC104249841 isoform X2 (XP_009804653.1)	〇	〇		〇	〇	〇
NbD018900.1	uncharacterized protein LOC109209643 (XP_019228498.1)	〇		〇		〇
NbD045264.1	uncharacterized protein LOC109229657 (XP_019250726.1)	〇	〇	〇	〇	〇	〇
NbD025243.1	uncharacterized protein OsI_027940 isoform X1 (XP_019247181.1)		〇		〇
NbD029887.1	uncharacterized protein OsI_027940 isoform X2 (XP_019247190.1)	〇			〇	〇
NbD042875.1	29 kDa ribonucleoprotein A, chloroplastic isoform X1 (XP_009596608.1)		〇		〇	〇	〇
NbD003443.1	ADP,ATP carrier protein 1, mitochondrial-like (XP_019251877.1)		〇		〇	〇
NbD016339.1	aminomethyltransferase, mitochondrial (XP_019252116.1)		〇	〇		〇
NbD022316.1	Ankyrin repeat domain containing protein (CDN40974.1)	〇	〇	〇			〇
NbD015455.1	ankyrin repeat domain containing protein 2 (AIY62316.1)	〇	〇			〇	〇
NbD045567.1	biotin carboxyl carrier protein of acetyl-CoA carboxylase-like isoform X2 (XP_016473105.1)		〇	〇		〇
NbD001974.1	chloroplast PsbQ2 precursor (AFH58006.1)	〇			〇	〇	〇
NbD046760.1	cysteine-rich repeat secretory protein 55-like (XP_016510362.1)	〇			〇
NbD052671.1	endoplasmin homolog (XP_016497895.1)	〇	〇		〇
NbD003818.1	eukaryotic translation initiation factor 4A (ALJ94093.1)		〇			〇	〇
NbD016509.1	formin-like protein 20 (XP_016484309.1)	〇			〇		〇
NbD005865.1	fructose-bisphosphate aldolase, cytoplasmic isozyme 1 isoform X1 (XP_016454392.1)			〇			〇
NbD000821.1	geranylgeranyl reductase (CAE47826.1)		〇			〇
NbD023859.1	hsp70-Hsp90 organizing protein 3-like (XP_019226454.1)			〇		〇
NbD008419.1	Partial, uncharacterized protein LOC107821875 (XP_016503818.1)			〇	〇
NbE03061471.1	Partial, uncharacterized protein LOC108943857 (XP_018623879.1)			〇	〇	〇
NbD037699.1	peroxidase 16-like (XP_016467523.1)			〇	〇
NbE03061757.1	phosphoglycerate kinase (chloroplast) (ADR71054.1)		〇	〇	〇	〇	〇
NbD017314.1	protein BOBBER 1-like (XP_016476427.1)	〇	〇	〇	〇	〇	〇
NbD035438.1	protein transport protein Sec24-like At3g07100 (XP_016463597.1)		〇				〇
NbD002223.1	putative amidase C869.01 (XP_016451991.1)	〇		〇	〇	〇	〇
NbD032982.1	ribulose bisphosphate carboxylase/oxygenase activase 2, chloroplastic (XP_019254757.1)	〇	〇	〇	〇	〇	〇
NbD044567.1	stromal 70 kDa heat shock-related protein, chloroplastic (XP_009775069.1)		〇			〇
NbD001327.1	tetrahydrocannabinolic acid synthase-like (XP_016487405.1)	〇	〇		〇
NbD008707.1	TOM1-like protein 2 (XP_016499137.1)			〇	〇	〇	〇
NbD036057.1	transketolase, chloroplastic-like (XP_019244962.1)		〇	〇	〇
NbD002852.1	ubiquitin-NEDD8-like protein RUB2 (XP_016510263.1)			〇		〇	〇
NbD042975.1	uncharacterized protein LOC109208831 (XP_019227528.1)		〇	〇		〇
NbD048275.1	uncharacterized protein LOC109227425 (XP_019248132.1)	〇	〇	〇		〇	〇
NbD007811.1	uncharacterized protein LOC109242998 (XP_019265436.1)		〇		〇
NbD013650.1	vesicle-associated membrane protein 714 isoform X1 (XP_019260186.1)	〇			〇	〇

## Sheet: Total proteins of short-term
Total protein lists of HDEL- and 2C1-captured proteins under short-term conditions.
Overlap									HDEL only						2C1 only
Accession	Description	HDEL-1	HDEL-2	HDEL-3	2C1-1	2C1-2	2C1-3		Accession	Description	HDEL-1	HDEL-2	HDEL-3		Accession	Description	2C1-1	2C1-2	2C1-3
NbD038080.1	endoplasmin homolog (XP_019239585.1)	〇	〇	〇	〇	〇	〇		NbD042545.1, NbD027560.1	luminal-binding protein 5 (XP_019237640.1)	〇	〇	〇		NbD020434.1	HSP70 (ARH56399.1)	〇	〇	〇
NbD028722.1	endoplasmin homolog (XP_009791518.1)	〇	〇	〇	〇	〇	〇		NbD049851.1	luminal-binding protein (XP_016484998.1)	〇	〇	〇		NbD049803.1	ER membrane protein complex subunit 4-like (XP_016496988.1)	〇	〇	〇
NbD052671.1	endoplasmin homolog (XP_016497895.1)	〇	〇		〇				NbD016179.1	UDP-glucose:glycoprotein glucosyltransferase isoform X1 (XP_009619269.1)	〇	〇	〇		NbD051044.1	fatty acid amide hydrolase-like (XP_019266093.1)	〇	〇	〇
NbE05064989.1	ribulose-1,5-bisphosphate carboxylase/oxygenase large subunit (plastid) (NP_054507.1)	〇	〇	〇	〇	〇	〇		NbD046180.1	protein disulfide-isomerase-like (XP_018631719.1)	〇	〇	〇		NbD006050.1	uncharacterized protein At2g24330-like (XP_016435149.1)	〇	〇	〇
NbD045264.1	uncharacterized protein LOC109229657 (XP_019250726.1)	〇	〇	〇	〇	〇	〇		NbD041666.1	reticuline oxidase-like protein (XP_016440708.1)	〇	〇	〇		NbD022369.1	peroxisome biogenesis protein 22-like (XP_019248088.1)	〇	〇	〇
NbE03055774.1	biotin carboxyl carrier protein of acetyl-CoA carboxylase 1, chloroplastic-like (XP_016488425.1)	〇	〇	〇	〇	〇	〇		NbD011753.1	calumenin-like (XP_016437873.1)	〇	〇	〇		NbD006929.1	membrane steroid-binding protein 2-like (XP_016490703.1)	〇	〇	〇
NbD048200.1	biotin carboxyl carrier protein of acetyl-CoA carboxylase 1, chloroplastic-like (XP_019230607.1)	〇	〇	〇	〇	〇	〇		NbD014619.1	xylose isomerase-like (XP_016435649.1)	〇	〇	〇		NbD038963.1	syntaxin-51-like (XP_016438460.1)	〇	〇	〇
NbD030618.1	hsp70-Hsp90 organizing protein 2-like (XP_009595716.1)	〇	〇	〇	〇	〇	〇		NbD031106.1, NbD008810.1	glyceraldehyde-3-phosphate dehydrogenase, cytosolic (XP_016510865.1)	〇	〇	〇		NbD021416.1	glyceraldehyde-3-phosphate dehydrogenase, cytosolic-like (XP_019266503.1)	〇	〇	〇
NbD044252.1	hsp70-Hsp90 organizing protein 2-like (XP_009595716.1)	〇	〇	〇	〇	〇	〇		NbD033990.1	receptor-like protein kinase BRI1-like 3 (XP_016471130.1)	〇	〇	〇		NbD006163.1	probable ADP-ribosylation factor GTPase-activating protein AGD6 (XP_016492865.1)	〇	〇	〇
NbD000081.1	ribulose-1,5-bisphosphate carboxylase/oxygenase small chain (Rubisco) (CUA55116.1)	〇	〇	〇	〇	〇	〇		NbD048740.1	cysteine-rich repeat secretory protein 55-like (XP_016467850.1)	〇	〇			NbD020628.1	phototropin-2-like (XP_016471108.1)	〇	〇	〇
NbD015261.1	ribulose bisphosphate carboxylase small chain S41, chloroplastic-like (XP_016439980.1)	〇	〇	〇	〇	〇	〇		NbD008401.1	protein disulfide-isomerase-like (XP_019250981.1)	〇		〇		NbD048169.1	heat shock cognate 70 kDa protein 2-like (XP_016478491.1)	〇	〇
NbD050241.1	chloroplast PsbP1 precursor (AFH58001.1)	〇			〇	〇			NbD043358.1	zingipain-2-like (XP_016449747.1)	〇		〇		NbD015289.1	ferredoxin (XP_016456381.1)	〇	〇
NbD032270.1	glyceraldehyde 3-phosphate dehydrogenase-A (BAP91041.1)	〇	〇	〇	〇	〇	〇		NbD001953.1	Partial, ubiquitin-60S ribosomal protein L40 (XP_016433224.1)	〇	〇			NbD000867.1	uncharacterized protein OsI_027940 (XP_009799463.1)	〇		〇
NbE03056217.1	ribulose bisphosphate carboxylase/oxygenase activase 2, chloroplastic (XP_019254757.1)	〇		〇					NbD036111.1	calreticulin-3-like (XP_016452363.1)		〇	〇		NbD049537.1	cycloartenol-C-24-methyltransferase 1-like (XP_019245509.1)	〇	〇
NbD032982.1	ribulose bisphosphate carboxylase/oxygenase activase 2, chloroplastic (XP_019254757.1)	〇	〇	〇	〇	〇	〇		NbD039792.1	endochitinase A (XP_016432348.1)		〇	〇		NbD018307.1	Aminocyclopropanecarboxylate oxidase (BAR72291.1)	〇		〇
NbD000167.1	glucan endo-1,3-beta-glucosidase, acidic isoform GI9-like (XP_009780913.1)	〇	〇	〇	〇	〇	〇		NbD013237.1	GDP-mannose 3,5-epimerase 1-like (XP_019229151.1)		〇	〇		NbD051858.1	ras-related protein Rab11B (XP_016492866.1)	〇	〇
NbD037884.1	chloroplast PsbP2 precursor (AFH58002.1)	〇	〇	〇	〇	〇	〇		NbD046573.1	calreticulin-3-like (XP_019246184.1)	〇				NbD050773.1	Partial, hypothetical protein NisyCp102 (chloroplast) (YP_358745.1)	〇		〇
NbD022316.1	Ankyrin repeat domain containing protein (CDN40974.1)	〇	〇	〇			〇		NbD018501.1	phosphoglycerate kinase, chloroplastic (XP_019255499.1)	〇				NbD003073.1	putative membrane bound NAC transcription factor 1 (AGY49286.1)	〇	〇
NbD015455.1	ankyrin repeat domain containing protein 2 (AIY62316.1)	〇	〇			〇	〇		NbD038132.1	subtilisin-like protease SBT1.2 (XP_009608768.1)	〇				NbD039658.1	5-methyltetrahydropteroyltriglutamate--homocysteine methyltransferase-like (XP_019232886.1)	〇	〇
NbD028519.1	biotin carboxyl carrier protein of acetyl-CoA carboxylase-like isoform X1 (XP_016473104.1)	〇	〇	〇	〇	〇			NbD034378.1	uncharacterized protein LOC108947531 (XP_018631163.1)	〇				NbD007703.1	NAD-dependent protein deacetylase HST1 (XP_016480848.1)	〇		〇
NbD028157.1	ribulose-1,5-bisphosphate carboxylase/oxygenase small chain (Rubisco) (CUA55116.1)	〇	〇	〇	〇	〇			NbD015224.1	chlorophyll a-b binding protein 36, chloroplastic (XP_019247492.1)	〇				NbD046805.1	uncharacterized protein OsI_027940 (XP_009799463.1)	〇		〇
NbD039467.1	biotin carboxyl carrier protein of acetyl-CoA carboxylase 1, chloroplastic-like (XP_016504152.1)	〇	〇	〇	〇	〇	〇		NbD029079.1	DExH-box ATP-dependent RNA helicase DExH14 isoform X1 (XP_019254791.1)	〇				NbD017293.1	Partial, UDP-glucose 6-dehydrogenase 3-like isoform X1 (XP_009596912.1)	〇	〇
NbD036389.1	carbonic anhydrase, chloroplastic isoform X1 (XP_019237480.1)	〇	〇	〇	〇	〇			NbD004579.1	DNA excision repair protein ERCC-8-like isoform X1 (XP_009803617.1)	〇				NbD033824.1	outer envelope protein 61 (XP_009605893.1)		〇	〇
NbD022568.1	glyceraldehyde-3-phosphate dehydrogenase B, chloroplastic-like (XP_016441750.1)	〇	〇	〇	〇	〇			NbD020548.1	Partial, peroxidase 15-like (XP_019237117.1)	〇				NbD020950.1	protein BOBBER 1-like (XP_016476427.1)	〇	〇
NbD005772.1	biotin carboxyl carrier protein of acetyl-CoA carboxylase, chloroplastic-like isoform X2 (XP_019263399.1)	〇	〇	〇	〇	〇	〇		NbD053081.1	pectinesterase-like (XP_009627394.1)	〇				NbD014951.1	ubiquitin-60S ribosomal protein L40 (XP_019239433.1)	〇
NbD026020.1	elongation factor TuB, chloroplastic (XP_016502071.1)	〇	〇	〇	〇				NbD034086.1	helicase and polymerase-containing protein TEBICHI (XP_019259619.1)	〇				NbD007573.1	VAMP-like protein YKT61 (XP_019258785.1)	〇
NbD028864.1	biotin carboxyl carrier protein of acetyl-CoA carboxylase, chloroplastic-like isoform X1 (XP_019263398.1)	〇	〇	〇	〇	〇			NbD012459.1	lignin-forming anionic peroxidase-like (XP_019228724.1)	〇				NbD010968.1	ruBisCO large subunit-binding protein subunit beta, chloroplastic-like (XP_016513343.1)	〇
NbD048275.1	uncharacterized protein LOC109227425 (XP_019248132.1)	〇	〇	〇		〇	〇		NbE44074341.1	peroxidase 5-like (XP_009628416.1)	〇				NbE03061251.1	24-methylenesterol C-methyltransferase 2-like (XP_016478733.1)	〇
NbD014799.1	glucan endo-1,3-beta-glucosidase, basic vacuolar (XP_019231691.1)	〇	〇		〇				NbD044079.1	protein disulfide isomerase-like 1-4 (XP_019255435.1)	〇				NbD050294.1	ankyrin repeat domain-containing protein 2A-like (XP_016445666.1)	〇
NbD048983.1	fructose-bisphosphate aldolase 1, chloroplastic (XP_016505617.1)	〇	〇		〇	〇			NbD003039.1	uncharacterized protein LOC109242336 (XP_019264748.1)	〇				NbD001596.1	wall-associated receptor kinase 2-like (XP_016434415.1)	〇
NbD017314.1	protein BOBBER 1-like (XP_016476427.1)	〇	〇	〇	〇	〇	〇		NbD018062.1	phragmoplast orienting kinesin 2-like (XP_016459002.1)	〇				NbD016501.1	SNAP25 homologous protein SNAP33-like (XP_016515368.1)	〇
NbD046760.1	cysteine-rich repeat secretory protein 55-like (XP_016510362.1)	〇			〇				NbD008830.1	Partial, putative pentatricopeptide repeat-containing protein At3g18840 (XP_009762271.1)	〇				NbD038557.1	outer envelope protein 61 (XP_009804870.1)	〇
NbD028998.1	uncharacterized protein LOC104249841 isoform X2 (XP_009804653.1)	〇	〇		〇	〇	〇		NbD020339.1	Partial, luminal-binding protein 4 (XP_019228921.1)		〇			NbD001936.1	protein YIPF5 homolog (XP_019237918.1)	〇
NbD029989.1	elongation factor 1-alpha (XP_016508842.1)	〇		〇			〇		NbE03058344.1	ribulose bisphosphate carboxylase small chain S41, chloroplastic-like (XP_016461746.1)		〇			NbD010114.1	Partial, cytochrome b559 subunit alpha-like (XP_016477130.1)	〇
NbD034492.1	chloroplast PsbP4 precursor (AFH58004.1)	〇		〇	〇	〇	〇		NbD004276.1	heat shock cognate 70 kDa protein 2-like (XP_016455501.1)		〇			NbD031889.1	putative white-brown complex homolog protein 30 (XP_019250675.1)	〇
NbD029887.1	uncharacterized protein OsI_027940 isoform X2 (XP_019247190.1)	〇			〇	〇			NbD016496.1	endochitinase EP3-like (XP_016454693.1)		〇			NbD007457.1	glycolate oxidase (ADM26718.1)	〇
NbE05066858.1	photosystem II 47 kDa protein (plastid) (NP_054526.1)	〇			〇				NbD004588.1	glucosidase 2 subunit beta-like (XP_009788020.1)		〇			NbD008528.1	serine hydroxymethyltransferase, mitochondrial-like (XP_016482430.1)	〇
NbD043458.1	chlorophyll a-b binding protein CP29.1, chloroplastic-like (XP_016449234.1)	〇					〇		NbD037141.1	L-ascorbate peroxidase 2, cytosolic-like (XP_016433193.1)		〇			NbD017790.1	Partial, exocyst complex component SEC5A-like (XP_009594164.1)	〇
NbD022923.1	auxin response factor 18-like isoform X1 (XP_019230355.1)	〇	〇	〇	〇	〇	〇		NbD005872.1	cysteine-rich repeat secretory protein 38-like (XP_019234762.1)		〇			NbD029930.1	ornithine carbamoyltransferase, chloroplastic-like (XP_016463954.1)	〇
NbD051703.1	transcription factor bHLH120-like (XP_019245688.1)	〇		〇	〇	〇			NbE44073072.1	pre-mRNA-processing-splicing factor 8-like (XP_009777381.1)		〇			NbD024151.1	uncharacterized protein LOC104102735 isoform X1 (XP_018628530.1)	〇
NbD001353.1	U-box domain-containing protein 13-like (XP_016514529.1)	〇	〇	〇	〇	〇			NbD045210.1	translocase of chloroplast 90, chloroplastic-like (XP_016506542.1)		〇			NbD051050.1	Partial, ATP synthase CF0 B subunit (plastid) (NP_054482.2)	〇
NbD030941.1	glucan endo-1,3-beta-glucosidase, acidic isoform GL161 (XP_009801409.1)	〇	〇	〇	〇	〇	〇		NbD042915.1	uncharacterized protein At3g06530 isoform X1 (XP_009786720.1)		〇			NbD001727.1	cytochrome P450 84A1-like (XP_019239417.1)	〇
NbD018463.1	chlorophyll a-b binding protein CP26, chloroplastic-like (XP_016499504.1)	〇		〇		〇	〇		NbD011400.1	HSP-interacting protein-like (XP_019264869.1)		〇			NbD044238.1	uncharacterized protein LOC109243636 (XP_019266138.1)	〇
NbD001974.1	chloroplast PsbQ2 precursor (AFH58006.1)	〇			〇	〇	〇		NbE05063622.1	uncharacterized protein LOC107826729 (XP_016509238.1)		〇			NbD009481.1	adenosylhomocysteinase-like (XP_016434848.1)	〇
NbD018900.1	uncharacterized protein LOC109209643 (XP_019228498.1)	〇		〇		〇			NbE44073410.1	endoplasmin homolog (XP_019253531.1)			〇		NbD038490.1	nascent polypeptide-associated complex subunit alpha-like protein 1 (XP_016501789.1)	〇
NbD005444.1	transketolase, chloroplastic-like (XP_016462297.1)	〇				〇	〇		NbE03057427.1	ankyrin repeat domain-containing protein 2B-like (XP_019232799.1)			〇		NbD048138.1	Partial, LOW QUALITY PROTEIN: late blight resistance protein R1-A-like (XP_019232007.1)	〇
NbD002223.1	putative amidase C869.01 (XP_016451991.1)	〇		〇	〇	〇	〇		NbD003597.1	Partial, luminal-binding protein 5-like isoform X1 (XP_016512850.1)			〇		NbD033314.1	elongation factor TuA, chloroplastic (XP_016478946.1)		〇
NbD039308.1	ruBisCO large subunit-binding protein subunit alpha (XP_016509320.1)	〇	〇	〇	〇	〇	〇		NbD010579.1	actin-71 (XP_019259046.1)			〇		NbE05064541.1	uncharacterized protein LOC109230358 (XP_019251408.1)		〇
NbD001327.1	tetrahydrocannabinolic acid synthase-like (XP_016487405.1)	〇	〇		〇				NbD040736.1	glucosidase 2 subunit beta-like (XP_016488062.1)			〇		NbD033988.1	glyceraldehyde-3-phosphate dehydrogenase, cytosolic (XP_019247364.1)		〇
NbD013650.1	vesicle-associated membrane protein 714 isoform X1 (XP_019260186.1)	〇			〇	〇			NbD043669.1	peroxidase P7-like (XP_016498268.1)			〇		NbD001885.1	ATP synthase CF1 alpha subunit (plastid) (NP_054481.2)		〇
NbD016509.1	formin-like protein 20 (XP_016484309.1)	〇			〇		〇		NbD002187.1	IAA-amino acid hydrolase ILR1-like 4 (XP_019233578.1)			〇		NbD023648.1	vesicle-associated protein 1-3 isoform X1 (XP_009793078.1)		〇
NbD045567.1	biotin carboxyl carrier protein of acetyl-CoA carboxylase-like isoform X2 (XP_016473105.1)		〇	〇		〇			NbD033181.1	protein disulfide isomerase-like 1-3 (XP_019245617.1)			〇		NbD045756.1	synaptotagmin-4 isoform X1 (XP_009776435.1)		〇
NbD012851.1	ribulose bisphosphate carboxylase/oxygenase activase 1, chloroplastic isoform X2 (XP_016501446.1)		〇		〇	〇	〇		NbD051206.1	photosystem I reaction center subunit N, chloroplastic-like (XP_016492982.1)			〇		NbD051958.1	myosin heavy chain, cardiac muscle isoform-like (XP_016481995.1)		〇
NbD042478.1	peroxidase N1 isoform X1 (XP_009782939.1)		〇	〇		〇	〇		NbD006009.1	heat shock 70 kDa protein 17 (XP_009757679.1)			〇		NbD039485.1	chloroplast stem-loop binding protein of 41 kDa b, chloroplastic (XP_016458846.1)		〇
NbD004396.1	fructose-bisphosphate aldolase 1, chloroplastic-like (XP_016446340.1)		〇	〇	〇	〇	〇		NbD007757.1	glutamine synthetase, chloroplastic (XP_019243456.1)			〇		NbD006753.1	Partial, calmodulin-7-like isoform X2 (XP_016493991.1)		〇
NbD013853.1	elongation factor 2 (XP_019254161.1)		〇	〇	〇	〇	〇		NbE03059025.1	ADP,ATP carrier protein 1, mitochondrial-like isoform X1 (XP_016488453.1)			〇		NbD011647.1	ATP synthase subunit beta, mitochondrial-like (XP_016470552.1)		〇
NbD042613.1	elongation factor 1-alpha-like (XP_019260935.1)		〇			〇	〇		NbE03062299.1	uncharacterized mitochondrial protein AtMg00820-like (XP_016439324.1)			〇		NbD045961.1	17.6 kDa class I heat shock protein-like (XP_019261478.1)		〇
NbE03061757.1	phosphoglycerate kinase (chloroplast) (ADR71054.1)		〇	〇	〇	〇	〇		NbD011315.1	PAP-specific phosphatase HAL2-like (XP_019235647.1)			〇		NbD041451.1	malate dehydrogenase 2, mitochondrial (XP_019247032.1)		〇
NbD042875.1	29 kDa ribonucleoprotein A, chloroplastic isoform X1 (XP_009596608.1)		〇		〇	〇	〇		NbD019099.1	Partial, putative lipid phosphate phosphatase 3, chloroplastic isoform X4 (XP_016452870.1)			〇		NbD033794.1	cytochrome b5, seed isoform-like, partial (XP_016478212.1)		〇
NbD036057.1	transketolase, chloroplastic-like (XP_019244962.1)		〇	〇	〇				NbE03055202.1	rop guanine nucleotide exchange factor 7-like isoform X2 (XP_016512697.1)			〇		NbD018527.1	phospholipase D beta (BAS29956.1)		〇
NbD022460.1	chloroplast stem-loop binding protein of 41 kDa b, chloroplastic-like (XP_016455933.1)		〇		〇				NbD042499.1	basic leucine zipper and W2 domain-containing protein 2-like (XP_019245687.1)			〇		NbD001815.1	peptide methionine sulfoxide reductase A1-like (XP_016485295.1)		〇
NbD020840.1	methylcrotonoyl-CoA carboxylase subunit alpha, mitochondrial (XP_019247779.1)		〇	〇	〇	〇									NbD010926.1	2-Cys peroxiredoxin BAS1, chloroplastic-like (XP_019250319.1)		〇
NbD003443.1	ADP,ATP carrier protein 1, mitochondrial-like (XP_019251877.1)		〇		〇	〇									NbD046640.1	septin and tuftelin-interacting protein 1 homolog 1 (XP_009801632.1)		〇
NbD025243.1	uncharacterized protein OsI_027940 isoform X1 (XP_019247181.1)		〇		〇										NbD035651.1	protochlorophyllide reductase, chloroplastic-like (XP_016474082.1)		〇
NbD044567.1	stromal 70 kDa heat shock-related protein, chloroplastic (XP_009775069.1)		〇			〇									NbD026904.1	tetratricopeptide repeat protein 1-like isoform X1 (XP_016499806.1)		〇
NbD007811.1	uncharacterized protein LOC109242998 (XP_019265436.1)		〇		〇										NbE03060900.1	125 kDa kinesin-related protein-like isoform X2 (XP_009792713.1)		〇
NbD042975.1	uncharacterized protein LOC109208831 (XP_019227528.1)		〇	〇		〇									NbD013387.1	PDR-type ACB transporter (BAR94041.1)		〇
NbD000821.1	geranylgeranyl reductase (CAE47826.1)		〇			〇									NbE03053461.1	extensin isoform X1 (XP_018623776.1)		〇
NbD016339.1	aminomethyltransferase, mitochondrial (XP_019252116.1)		〇	〇		〇									NbD008775.1	proteasome subunit alpha type-2-B (XP_019264004.1)		〇
NbD003818.1	eukaryotic translation initiation factor 4A (ALJ94093.1)		〇			〇	〇								NbD027138.1	uncharacterized protein LOC109235537 (XP_019257233.1)		〇
NbD035438.1	protein transport protein Sec24-like At3g07100 (XP_016463597.1)		〇				〇								NbD009000.1	transcription factor MYC4 (XP_019226091.1)		〇
NbD015548.1	luminal-binding protein 4-like (XP_019261443.1)			〇	〇	〇	〇								NbD024834.1	T-complex protein 1 subunit delta-like (XP_016487026.1)		〇
NbD023859.1	hsp70-Hsp90 organizing protein 3-like (XP_019226454.1)			〇		〇									NbD025317.1	uncharacterized protein LOC109231962 (XP_019253119.1)		〇
NbD002852.1	ubiquitin-NEDD8-like protein RUB2 (XP_016510263.1)			〇		〇	〇								NbD001905.1	uncharacterized protein LOC109236510 (XP_019258249.1)		〇
NbD011215.1	ATP synthase gamma chain, chloroplastic-like (XP_016470108.1)			〇		〇									NbD006757.1	serine--glyoxylate aminotransferase (XP_016473983.1)		〇
NbD008707.1	TOM1-like protein 2 (XP_016499137.1)			〇	〇	〇	〇								NbD050914.1	transcription factor bHLH66-like (XP_016460290.1)		〇
NbD016346.1	photosystem I reaction center subunit II, chloroplastic (XP_016464230.1)			〇			〇								NbD048805.1	heat shock cognate 70 kDa protein 2-like (XP_019236347.1)			〇
NbD005865.1	fructose-bisphosphate aldolase, cytoplasmic isozyme 1 isoform X1 (XP_016454392.1)			〇			〇								NbD011459.1	fructose-bisphosphate aldolase 1, chloroplastic-like (XP_016512409.1)			〇
NbE03061471.1	Partial, uncharacterized protein LOC108943857 (XP_018623879.1)			〇	〇	〇									NbE03055418.1	actin (XP_019265019.1)			〇
NbD037699.1	peroxidase 16-like (XP_016467523.1)			〇	〇										NbD023987.1	chaperonin 60 subunit beta 2, chloroplastic (XP_016490465.1)			〇
NbD008419.1	Partial, uncharacterized protein LOC107821875 (XP_016503818.1)			〇	〇										NbD035284.1	SNAP25 homologous protein SNAP33 (XP_009801844.1)			〇
															NbD038194.1	gamma aminobutyrate transaminase 2 (XP_019242722.1)			〇
															NbD011567.1	transcriptional regulator DEF1-like (XP_019227080.1)			〇
															NbE03058571.1	uncharacterized protein LOC109214196 (XP_019233640.1)			〇
															NbD018068.1	uncharacterized protein LOC107819470 (XP_016501057.1)			〇
															NbD000188.1	Partial, glycine-rich RNA-binding protein-like isoform X1 (XP_016433527.1)			〇
															NbD004170.1	uncharacterized protein LOC104218873 isoform X1 (XP_009767762.1)			〇
															NbD004376.1	ras-related protein YPT3 (XP_016503553.1)			〇
															NbD012946.1	extradiol ring-cleavage dioxygenase (XP_009765889.1)			〇
															NbD006492.1	ADP,ATP carrier protein, mitochondrial (XP_009760860.1)			〇
															NbD000560.1	ATP synthase subunit gamma, mitochondrial-like (XP_016442589.1)			〇
															NbD052952.1	immune-associated nucleotide-binding protein 9 (XP_019242986.1)			〇
															NbD008920.1	Partial, TOM1-like protein 2 (XP_016507532.1)			〇
															NbD046507.1	DNA-directed RNA polymerase III subunit RPC4-like isoform X1 (XP_016507141.1)			〇
															NbD031353.1	ATP synthase F1 subunit 1 (mitochondrion) (YP_173459.1)			〇
															NbD029787.1	protein disulfide-isomerase-like (XP_019229837.1)			〇
															NbD020862.1	pollen-specific leucine-rich repeat extensin-like protein 1 (XP_019264645.1)			〇
															NbD047442.1	Partial, kinase-interacting protein 1-like (XP_016497687.1)			〇
															NbD024504.1	RPM1-interacting protein 4 (APY20266.1)			〇
															NbD035584.1	peroxisome biogenesis protein 22-like (XP_016436454.1)			〇
															NbD005642.1	chromodomain-helicase-DNA-binding protein 7-like isoform X1 (XP_019240099.1)			〇
