# Supplementary material for: Proximity Labelling‐Based Proteomics Identifies Antiviral Host Factors Associated With the Potexvirus Replicase
Source: Mol Plant Pathol. 2026 Mar 19;27(3):e70239. doi: 10.1111/mpp.70239 (PMC13097338; doi:10.1111/mpp.70239)
Supplement: Supplementary file 5 — Data S2: Total SEPs of MET‐Turbo, GFP‐Turbo‐HDEL, 2C1‐GFP‐Turbo, or GFP‐Turbo identified with the pairwise comparison of each two baits. [file MPP-27-e70239-s009.xlsx]

## Sheet: pairwise comparison
Data S2. Total SEPs of MET, HDEL, 2C1, or GFP identified with the pairwise comparison of each two baits.
Accession	Description	GFP-HDEL	GFP-2C1	GFP-MET	HDEL-2C1	GFP-HDEL	HDEL-MET	GFP-2C1	2C1-MET	HDEL-2C1	HDEL-MET	2C1-MET	GFP-MET
NbD023596.1	TOM1-like protein 2 (XP_016499137.1) Nbe.v1.1.chr14g09050, Nbe.v1.1.chr04g23700	l
NbD017314.1	protein BOBBER 1-like (XP_016476427.1)	l
NbD000717.1	5-methyltetrahydropteroyltriglutamate--homocysteine methyltransferase-like (XP_019232886.1)	l
NbD016097.1	calmodulin (XP_019228381.1)	l		l
NbD006753.1	Partial, calmodulin-7-like isoform X2 (XP_016493991.1)	l		l
NbD013365.1	V-type proton ATPase subunit B2-like (XP_019235987.1)	l		l
NbD019731.1	TOM1-like protein 2 (XP_019250700.1) Nbe.v1.1.chr13g24540, Nbe.v1.1.chr03g28160	l		l
NbD008775.1	proteasome subunit alpha type-2-B (XP_019264004.1)	l		l
NbD016501.1	SNAP25 homologous protein SNAP33-like (XP_016515368.1)	l		l
NbD027529.1	methylecgonone reductase-like (XP_019265855.1)	l	l	l
NbD005408.1	putative G3BP-like protein (XP_019248247.1)	l	l	l
NbD017355.1	glucose-6-phosphate dehydrogenase (BAK22407.1)	l	l	l
NbD044652.1	Aminocyclopropanecarboxylate oxidase (BAR72291.1)	l	l	l
NbD005184.1	probable pyridoxal 5'-phosphate synthase subunit PDX1 (XP_019262270.1)	l	l	l
NbD028565.1	40S ribosomal protein S20-2 (XP_019266810.1)	l	l	l
NbD007757.1	glutamine synthetase, chloroplastic (XP_019243456.1)		l
NbE03057427.1	ankyrin repeat domain-containing protein 2B-like (XP_019232799.1) Nbe.v1.1.chr01g23830, Nbe.v1.1.chr11g20030, Nbe.v1.1.chr15g16540			l
NbD045264.1	uncharacterized protein LOC109229657 (XP_019250726.1) (nucleophosmin NPM)					l	l	l	l
NbD038080.1	endoplasmin homolog (XP_019239585.1) Nbe.v1.1.chr06g16260, Nbe.v1.1.chr02g38720					l	l	l	l
NbD000167.1	glucan endo-1,3-beta-glucosidase, acidic isoform GI9-like (XP_009780913.1)					l	l	l	l
NbD028722.1	endoplasmin homolog (XP_009791518.1) Nbe.v1.1.chr06g16260, Nbe.v1.1.chr02g38720					l	l	l	l
NbD001353.1	U-box domain-containing protein 13-like (XP_016514529.1)			l			l
NbD046180.1	protein disulfide-isomerase-like (XP_018631719.1)					l	l
NbD030941.1	glucan endo-1,3-beta-glucosidase, acidic isoform GL161 (XP_009801409.1)						l
NbD052671.1	endoplasmin homolog (XP_016497895.1) Nbe.v1.1.chr13g07420				l	l	l
NbD036111.1	calreticulin-3-like (XP_016452363.1)				l	l	l
NbD041666.1	reticuline oxidase-like protein (XP_016440708.1)				l	l	l
NbD011753.1	calumenin-like (XP_016437873.1)				l	l	l
NbD042545.1	luminal-binding protein 5 (XP_019237640.1)				l	l	l
NbD014619.1	xylose isomerase-like (XP_016435649.1)				l	l	l
NbD049851.1	luminal-binding protein (XP_016484998.1)				l	l	l
NbD016179.1	UDP-glucose:glycoprotein glucosyltransferase isoform X1 (XP_009619269.1)				l	l	l
NbD015455.1	ankyrin repeat domain containing protein 2 (AIY62316.1) Nbe.v1.1.chr11g20030, Nbe.v1.1.chr01g23830, Nbe.v1.1.chr15g16540				l	l	l
NbD003073.1	putative membrane bound NAC transcription factor 1 (AGY49286.1)								l
NbD049537.1	cycloartenol-C-24-methyltransferase 1-like (XP_019245509.1) Nbe.v1.1.chr01g16530, SMT1								l
NbD022369.1	peroxisome biogenesis protein 22-like (XP_019248088.1)									l
NbD006050.1	uncharacterized protein At2g24330-like (XP_016435149.1) (integral membrane metal-binding family protein) DUF2296							l	l	l
NbD049803.1	ER membrane protein complex subunit 4-like (XP_016496988.1)							l	l	l
NbD013650.1	vesicle-associated membrane protein 714 isoform X1 (XP_019260186.1) Nbe.v1.1.chr16g37820, Nbe.v1.1.chr09g22070	l									l
NbD010926.1	2-Cys peroxiredoxin BAS1, chloroplastic-like (XP_019250319.1) Nbe.v1.1.chr19g11660, Nbe.v1.1.chr05g02260, Nbe.v1.1.chr15g40620	l									l
NbD048805.1	heat shock cognate 70 kDa protein 2-like (XP_019236347.1)	l								l	l
NbD029887.1	uncharacterized protein OsI_027940 isoform X2 (XP_019247190.1) HSP20									l	l
NbD020434.1	HSP70 (ARH56399.1)									l	l
NbD004594.1	plasma membrane ATPase 2 (XP_016457714.1)										l
NbD024579.1	uncharacterized protein LOC104235495 (XP_009787585.1) (plastid movement impaired 1-like)										l
NbD022427.1	syntaxin-51-like isoform X1 (XP_016501505.1)										l
NbD011647.1	ATP synthase subunit beta, mitochondrial-like (XP_016470552.1)										l
NbD031353.1	ATP synthase F1 subunit 1 (mitochondrion) (YP_173459.1)										l
NbD022750.1	Partial, ATP synthase CF0 B subunit (plastid) (NP_054482.2)										l
NbE03061757.1	phosphoglycerate kinase (chloroplast) (ADR71054.1)										l
NbD001885.1	ATP synthase CF1 alpha subunit (plastid) (NP_054481.2)										l
NbD040581.1	monodehydroascorbate reductase (XP_016455903.1)										l		l
NbD008528.1	serine hydroxymethyltransferase, mitochondrial-like (XP_016482430.1)										l	l	l
NbD042540.1	remorin-like (XP_019237468.1)										l	l	l
NbD026998.1	plasma membrane ATPase 4 (XP_016474816.1)										l	l	l
NbD018501.1	phosphoglycerate kinase, chloroplastic (XP_019255499.1)										l	l	l
NbD010207.1	calcyclin-binding protein isoform X1 (XP_009606844.1)										l	l	l
NbD015375.1	malate dehydrogenase, glyoxysomal (XP_016475886.1)										l	l	l
NbD033824.1	outer envelope protein 61 (XP_009605893.1)										l	l	l
NbE03058344.1	ribulose bisphosphate carboxylase small chain S41, chloroplastic-like (XP_016461746.1)										l	l	l
NbD051503.1	calcium-sensing receptor (BAM66423.1)										l	l	l
NbD022358.1	calcyclin-binding protein-like (XP_019267007.1)										l	l	l
NbD048275.1	uncharacterized protein LOC109227425 (XP_019248132.1) (Single hybrid motif superfamily protein)										l	l	l
NbD020950.1	protein BOBBER 1-like (XP_016476427.1)										l	l
NbD020628.1	phototropin-2-like (XP_016471108.1)										l	l
NbD016339.1	aminomethyltransferase, mitochondrial (XP_019252116.1)											l	l
NbD020840.1	methylcrotonoyl-CoA carboxylase subunit alpha, mitochondrial (XP_019247779.1)											l	l
NbD045567.1	biotin carboxyl carrier protein of acetyl-CoA carboxylase-like isoform X2 (XP_016473105.1)											l	l
NbD028519.1	biotin carboxyl carrier protein of acetyl-CoA carboxylase-like isoform X1 (XP_016473104.1)											l	l
NbD039467.1	biotin carboxyl carrier protein of acetyl-CoA carboxylase 1, chloroplastic-like (XP_016504152.1)(XP_019263398.1)											l	l
NbD023859.1	hsp70-Hsp90 organizing protein 3-like (XP_019226454.1) STI1												l
